# Supplementary material for: Human Skin-Inspired Staggered Microstructures for Optimizing Sensitivity of Flexible Pressure Sensor
Source: Sensors (Basel). 2025 Apr 11;25(8):2415. doi: 10.3390/s25082415 (PMC12030931; doi:10.3390/s25082415)
Supplement: Supplementary file 1 [file sensors-25-02415-s001.zip]

Archive with 1 entries (1 files):
- sensors-3563541-supplementary.pdf
